# Supplementary material for: Phase Equilibria of Si-C-Cu System at 700 °C and 810 °C and Implications for Composite Processing
Source: Materials (Basel). 2025 Aug 6;18(15):3689. doi: 10.3390/ma18153689 (PMC12348228; doi:10.3390/ma18153689)
Supplement: Supplementary file 1 [file materials-18-03689-s001.zip]

Archive with 1 entries (1 files):
- materials-3765853-supplementary.pdf
